# Supplementary material for: The Role of Acute Rehabilitation during the COVID-19 Pandemic: A Retrospective Study in the Czech Republic
Source: Life (Basel). 2023 May 19;13(5):1212. doi: 10.3390/life13051212 (PMC10221685; doi:10.3390/life13051212)
Supplement: Supplementary file 1 [file life-13-01212-s001.zip]

Archive with 1 entries (1 files):
- life-2356914-supplementary.pdf
